# Supplementary material for: Impaired renal function in a rural Ugandan population cohort
Source: Wellcome Open Res. 2019 May 20;3:149. Originally published 2018 Nov 19. [Version 3] doi: 10.12688/wellcomeopenres.14863.3 (PMC6560494; doi:10.12688/wellcomeopenres.14863.3)
Supplement: Supplementary file 2 [file wellcomeopenres-3-16684-s0002.tgz]

Archive with 1 entries (1 files):
- 51af12b0-ffe9-444e-b221-6f94884742ba_Supplementary_table_2_Revised.docx
