# Supplementary material for: Impaired renal function in a rural Ugandan population cohort
Source: Wellcome Open Res. 2019 May 20;3:149. Originally published 2018 Nov 19. [Version 3] doi: 10.12688/wellcomeopenres.14863.3 (PMC6560494; doi:10.12688/wellcomeopenres.14863.3)
Supplement: Supplementary file 4 [file wellcomeopenres-3-16684-s0004.tgz]

Archive with 1 entries (1 files):
- 5070c506-7287-4440-93ea-7296ed5cf5bf_Supplementary_table_4_Revised.docx
